# Supplementary material for: RNA-seq revealed the effects of heat stress on different brain regions of Leiocassis longirostris
Source: Front Physiol. 2025 May 13;16:1579499. doi: 10.3389/fphys.2025.1579499 (PMC12106027; doi:10.3389/fphys.2025.1579499)
Supplement: Supplementary file 1 [file Table2.xlsx]

## Sheet: Sheet1
Group		Sample	Total	Unmapped(%)	Unique_Mapped(%)	Multiple_Mapped(%)	Total_Mapped(%)
Control (C)	C-CB	C-CB1	50400282	5498521 (10.91%)	43940711 (87.18%)	961050 (1.91%)	44901761 (89.09%)
		C-CB2	49829150	5908713 (11.86%)	42956463 (86.21%)	963974 (1.93%)	43920437 (88.14%)
		C-CB3	50348346	5717449 (11.36%)	43612167 (86.62%)	1018730 (2.02%)	44630897 (88.64%)
	C-FB	C-FB1	47659680	4528684 (9.50%)	42205875 (88.56%)	925121 (1.94%)	43130996 (90.50%)
		C-FB2	49561998	4845205 (9.78%)	43764431 (88.30%)	952362 (1.92%)	44716793 (90.22%)
		C-FB3	41538006	4152617 (10.00%)	36584890 (88.08%)	800499 (1.93%)	37385389 (90.00%)
	C-MB	C-MB1	47514048	4151601 (8.74%)	42506365 (89.46%)	856082 (1.80%)	43362447 (91.26%)
		C-MB2	51141280	4665652 (9.12%)	45518861 (89.01%)	956767 (1.87%)	46475628 (90.88%)
		C-MB3	51392814	4804111 (9.35%)	45643463 (88.81%)	945240 (1.84%)	46588703 (90.65%)
	C-OB	C-OB1	47739462	4588703 (9.61%)	42268397 (88.54%)	882362 (1.85%)	43150759 (90.39%)
		C-OB2	47794988	4376341 (9.16%)	42514372 (88.95%)	904275 (1.89%)	43418647 (90.84%)
		C-OB3	47093620	4332101 (9.20%)	41868460 (88.90%)	893059 (1.90%)	42761519 (90.80%)
	C-SC	C-SC1	49654090	4790971 (9.65%)	43753340 (88.12%)	1109779 (2.24%)	44863119 (90.35%)
		C-SC2	50406280	5158949 (10.23%)	44213869 (87.72%)	1033462 (2.05%)	45247331 (89.77%)
		C-SC3	49770314	4854397 (9.75%)	43804435 (88.01%)	1111482 (2.23%)	44915917 (90.25%)
Heat stress (G)	G-CB	G-CB1	40571322	4567396 (11.26%)	35246026 (86.87%)	757900 (1.87%)	36003926 (88.74%)
		G-CB2	36247904	4051284 (11.18%)	31531968 (86.99%)	664652 (1.83%)	32196620 (88.82%)
		G-CB3	51373436	5805090 (11.30%)	44614913 (86.84%)	953433 (1.86%)	45568346 (88.70%)
	G-FB	G-FB1	48931244	4799627 (9.81%)	43189024 (88.26%)	942593 (1.93%)	44131617 (90.19%)
		G-FB2	50530050	4897627 (9.69%)	44663498 (88.39%)	968925 (1.92%)	45632423 (90.31%)
		G-FB3	43049528	4034708 (9.37%)	38182139 (88.69%)	832681 (1.93%)	39014820 (90.63%)
	G-MB	G-MB1	39842828	3552492 (8.92%)	35568563 (89.27%)	721773 (1.81%)	36290336 (91.08%)
		G-MB2	40997284	3733116 (9.11%)	36526393 (89.09%)	737775 (1.80%)	37264168 (90.89%)
		G-MB3	38140538	3573043 (9.37%)	33869930 (88.80%)	697565 (1.83%)	34567495 (90.63%)
	G-OB	G-OB1	47759690	4299402 (9.00%)	42557621 (89.11%)	902667 (1.89%)	43460288 (91.00%)
		G-OB2	49777162	4426072 (8.89%)	44419523 (89.24%)	931567 (1.87%)	45351090 (91.11%)
		G-OB3	48288912	4334257 (8.98%)	43052412 (89.16%)	902243 (1.87%)	43954655 (91.02%)
	G-SC	G-SC1	39522742	3869218 (9.79%)	34847407 (88.17%)	806117 (2.04%)	35653524 (90.21%)
		G-SC2	40437220	4177708 (10.33%)	35412898 (87.58%)	846614 (2.09%)	36259512 (89.67%)
		G-SC3	38875804	3784269 (9.73%)	34263051 (88.13%)	828484 (2.13%)	35091535 (90.27%)
