# Supplementary material for: RNA-seq revealed the effects of heat stress on different brain regions of Leiocassis longirostris
Source: Front Physiol. 2025 May 13;16:1579499. doi: 10.3389/fphys.2025.1579499 (PMC12106027; doi:10.3389/fphys.2025.1579499)
Supplement: Supplementary file 5 [file Table1.xlsx]

## Sheet: Sheet1
Group		Sample	RawDatas	CleanData(%)	BF_Q20(%)	BF_Q30(%)	BF_N(%)	BF_GC(%)	AF_Q20(%)	AF_Q30(%)	AF_N(%)	AF_GC(%)
Control (C)	C-CB	C-CB1	50722398	50545302 (99.65%)	7424205920 (97.58%)	7119513565 (93.57%)	423790 (0.01%)	3336318758 (43.85%)	7387112751 (97.72%)	7087168376 (93.75%)	296078 (0.00%)	3310867969 (43.80%)
		C-CB2	50186492	50034028 (99.70%)	7351825374 (97.66%)	7049097834 (93.64%)	224500 (0.00%)	3297488174 (43.80%)	7310198201 (97.79%)	7012155526 (93.80%)	213674 (0.00%)	3269999674 (43.74%)
		C-CB3	50689246	50514210 (99.65%)	7422467860 (97.62%)	7119092221 (93.63%)	421274 (0.01%)	3328399240 (43.78%)	7382680627 (97.76%)	7084143655 (93.81%)	297838 (0.00%)	3301518198 (43.72%)
	C-FB	C-FB1	48111504	47773630 (99.30%)	7039464573 (97.54%)	6761114969 (93.69%)	381734 (0.01%)	3201244527 (44.36%)	6981903703 (97.82%)	6710599124 (94.02%)	278982 (0.00%)	3161129322 (44.29%)
		C-FB2	49948454	49707674 (99.52%)	7300650407 (97.44%)	6988181748 (93.27%)	228189 (0.00%)	3314544368 (44.24%)	7244300799 (97.66%)	6938503574 (93.53%)	217447 (0.00%)	3275756549 (44.16%)
		C-FB3	41851324	41642122 (99.50%)	6107771662 (97.29%)	5832870658 (92.91%)	323597 (0.01%)	2781159676 (44.30%)	6063938246 (97.50%)	5794646172 (93.17%)	251321 (0.00%)	2750957373 (44.23%)
	C-MB	C-MB1	47800908	47575500 (99.53%)	7000195097 (97.63%)	6721584797 (93.74%)	383925 (0.01%)	3162410200 (44.11%)	6951463568 (97.83%)	6678831043 (94.00%)	283620 (0.00%)	3129328910 (44.04%)
		C-MB2	51502688	51242166 (99.49%)	7529935687 (97.47%)	7221865538 (93.48%)	433620 (0.01%)	3408403264 (44.12%)	7459059435 (97.69%)	7159022061 (93.76%)	303403 (0.00%)	3362305867 (44.04%)
		C-MB3	51704480	51469168 (99.54%)	7559220034 (97.47%)	7244579955 (93.41%)	433332 (0.01%)	3430603441 (44.23%)	7491918398 (97.66%)	7184782250 (93.66%)	305668 (0.00%)	3387107253 (44.15%)
	C-OB	C-OB1	48183668	47860408 (99.33%)	7041408806 (97.42%)	6747051700 (93.35%)	385832 (0.01%)	3200755948 (44.29%)	6976350870 (97.69%)	6689623190 (93.68%)	280148 (0.00%)	3156468487 (44.20%)
		C-OB2	48241976	47910386 (99.31%)	7054236984 (97.48%)	6764631124 (93.48%)	216575 (0.00%)	3227913693 (44.61%)	6997119061 (97.76%)	6714479536 (93.81%)	205561 (0.00%)	3187620942 (44.54%)
		C-OB3	47565220	47232506 (99.30%)	6957707653 (97.52%)	6679938170 (93.62%)	382363 (0.01%)	3184286829 (44.63%)	6893977337 (97.79%)	6623642719 (93.96%)	276867 (0.00%)	3140823955 (44.55%)
	C-SC	C-SC1	49981920	49793006 (99.62%)	7327681364 (97.74%)	7043592028 (93.95%)	422519 (0.01%)	3265190804 (43.55%)	7267160930 (97.88%)	6988960714 (94.14%)	302219 (0.00%)	3226947823 (43.47%)
		C-SC2	50906322	50591920 (99.38%)	7442386235 (97.47%)	7133724794 (93.42%)	426060 (0.01%)	3348439561 (43.85%)	7384431053 (97.70%)	7082543925 (93.70%)	297089 (0.00%)	3308630187 (43.77%)
		C-SC3	50206982	49909620 (99.41%)	7348405113 (97.57%)	7055226326 (93.68%)	423127 (0.01%)	3301191706 (43.83%)	7285776364 (97.80%)	6999413968 (93.95%)	297260 (0.00%)	3259818473 (43.76%)
Heat stress (G)	G-CB	G-CB1	40928908	40792070 (99.67%)	6013899199 (97.96%)	5794899273 (94.39%)	168709 (0.00%)	2674330354 (43.56%)	5981909596 (98.10%)	5766879790 (94.58%)	166173 (0.00%)	2652701338 (43.50%)
		G-CB2	36528160	36412046 (99.68%)	5374714299 (98.09%)	5185927795 (94.65%)	151920 (0.00%)	2405410622 (43.90%)	5346168837 (98.23%)	5160656279 (94.82%)	149828 (0.00%)	2386423104 (43.85%)
		G-CB3	51799314	51611580 (99.64%)	7584570767 (97.61%)	7269147575 (93.56%)	298144 (0.00%)	3406809076 (43.85%)	7539514605 (97.76%)	7229572065 (93.74%)	223463 (0.00%)	3377263892 (43.79%)
	G-FB	G-FB1	49451672	49147906 (99.39%)	7209214012 (97.19%)	6879850462 (92.75%)	389662 (0.01%)	3268074668 (44.06%)	7154355356 (97.42%)	6831699500 (93.02%)	280938 (0.00%)	3230971420 (43.99%)
		G-FB2	51041480	50730888 (99.39%)	7467090133 (97.53%)	7158747151 (93.50%)	406678 (0.01%)	3378814442 (44.13%)	7410068119 (97.75%)	7108279090 (93.77%)	292118 (0.00%)	3340317322 (44.06%)
		G-FB3	43491598	43235388 (99.41%)	6385515076 (97.88%)	6150541070 (94.28%)	182050 (0.00%)	2880817626 (44.16%)	6344332591 (98.10%)	6114421838 (94.55%)	178467 (0.00%)	2851951301 (44.10%)
	G-MB	G-MB1	40160322	39946178 (99.47%)	5891040512 (97.79%)	5667544146 (94.08%)	170440 (0.00%)	2622359327 (43.53%)	5855461215 (98.00%)	5636655617 (94.34%)	167129 (0.00%)	2597489134 (43.48%)
		G-MB2	41333254	41093218 (99.42%)	6063846023 (97.80%)	5836785548 (94.14%)	153228 (0.00%)	2717451952 (43.83%)	6017888073 (98.03%)	5796203526 (94.42%)	150570 (0.00%)	2686516029 (43.76%)
		G-MB3	38357436	38234646 (99.68%)	5628895686 (97.83%)	5409755014 (94.02%)	38117 (0.00%)	2525223959 (43.89%)	5598802737 (97.98%)	5383377262 (94.21%)	37845 (0.00%)	2504727992 (43.83%)
	G-OB	G-OB1	48202442	47921330 (99.42%)	7049427170 (97.50%)	6759529573 (93.49%)	383480 (0.01%)	3194495035 (44.18%)	6988989635 (97.73%)	6705828512 (93.77%)	278907 (0.00%)	3154601209 (44.11%)
		G-OB2	50211990	49922464 (99.42%)	7352183345 (97.62%)	7063164732 (93.78%)	394774 (0.01%)	3326603586 (44.17%)	7289484624 (97.83%)	7007279995 (94.05%)	289230 (0.00%)	3285988378 (44.10%)
		G-OB3	48727456	48451876 (99.43%)	7111682353 (97.30%)	6798780571 (93.02%)	381304 (0.01%)	3227566714 (44.16%)	7055364864 (97.52%)	6749210538 (93.29%)	280203 (0.00%)	3190275797 (44.10%)
	G-SC	G-SC1	39860728	39721654 (99.65%)	5853294361 (97.90%)	5635038677 (94.25%)	165458 (0.00%)	2626001481 (43.92%)	5815272434 (98.05%)	5601375415 (94.44%)	163168 (0.00%)	2601364490 (43.86%)
		G-SC2	40784602	40645296 (99.66%)	5993504375 (97.97%)	5774256923 (94.39%)	152980 (0.00%)	2696508770 (44.08%)	5962333858 (98.11%)	5746919700 (94.57%)	150775 (0.00%)	2675384281 (44.03%)
		G-SC3	39192908	39077982 (99.71%)	5767478589 (98.10%)	5563453993 (94.63%)	38911 (0.00%)	2585337110 (43.98%)	5738774737 (98.23%)	5538038836 (94.80%)	38652 (0.00%)	2566169739 (43.93%)
